# Supplementary material for: Specific Recognition of β-Galactofuranose-Containing Glycans of Synthetic Neoglycoproteins by Sera of Chronic Chagas Disease Patients
Source: Molecules. 2022 Jan 9;27(2):411. doi: 10.3390/molecules27020411 (PMC8781757; doi:10.3390/molecules27020411)
Supplement: Supplementary file 1 [file molecules-27-00411-s001.zip]

Archive with 1 entries (1 files):
- molecules-1519451-supplementary.pdf
